# Supplementary material for: Low Molecular Weight and High Deacetylation Degree Chitosan Batch Alleviates Pathogenesis, Toxin Accumulation, and Fusarium Gene Regulation in Barley Leaf Pathosystem
Source: Int J Mol Sci. 2023 Aug 17;24(16):12894. doi: 10.3390/ijms241612894 (PMC10454492; doi:10.3390/ijms241612894)
Supplement: Supplementary file 1 [file ijms-24-12894-s001.zip]

Archive with 1 entries (1 files):
- ijms-2527053-supplementary.pdf
